# Supplementary material for: Transfer of the Resistance to Multiple Diseases from a Triticum-Secale-Thinopyrum Trigeneric Hybrid to Ningmai 13 and Yangmai 23 Wheat Using Specific Molecular Markers and GISH
Source: Genes (Basel). 2022 Dec 12;13(12):2345. doi: 10.3390/genes13122345 (PMC9778474; doi:10.3390/genes13122345)
Supplement: Supplementary file 1 [file genes-13-02345-s001.zip]

Archive with 1 entries (1 files):
- genes-2014315-supplementary.pdf
